# Supplementary material for: Gap analysis and implications for seasonal management on a local scale
Source: PeerJ. 2018 Sep 20;6:e5622. doi: 10.7717/peerj.5622 (PMC6151258; doi:10.7717/peerj.5622)
Supplement: Supplemental Information 3 [file peerj-06-5622-s003.xls]

## Sheet: Raw_dat
Species	X	Y
White-backed Woodpecker	117.458	40.6294
White-backed Woodpecker	117.494	40.5598
White-backed Woodpecker	117.496	40.5647
White-backed Woodpecker	117.496	40.5627
White-backed Woodpecker	117.499	40.5691
White-backed Woodpecker	117.515	40.6086
White-backed Woodpecker	117.51	40.621
White-backed Woodpecker	117.459	40.6307
White-backed Woodpecker	117.456	40.6317
White-backed Woodpecker	117.454	40.6339
White-backed Woodpecker	117.491	40.562
White-backed Woodpecker	117.494	40.5596
White-backed Woodpecker	117.496	40.5625
White-backed Woodpecker	117.496	40.5659
White-backed Woodpecker	117.498	40.569
White-backed Woodpecker	117.483	40.5539
White-backed Woodpecker	117.478	40.5566
White-backed Woodpecker	117.473	40.5617
White-backed Woodpecker	117.47	40.5636
White-backed Woodpecker	117.502	40.6324
White-backed Woodpecker	117.503	40.6302
White-backed Woodpecker	117.506	40.6281
White-backed Woodpecker	117.512	40.6255
White-backed Woodpecker	117.51	40.624
White-backed Woodpecker	117.51	40.6195
White-backed Woodpecker	117.516	40.6142
White-backed Woodpecker	117.513	40.6134
White-backed Woodpecker	117.511	40.6101
White-backed Woodpecker	117.517	40.6072
White-backed Woodpecker	117.509	40.6063
White-backed Woodpecker	117.503	40.6042
White-backed Woodpecker	117.501	40.6023
White-backed Woodpecker	117.502	40.6001
White-backed Woodpecker	117.454	40.6311
White-backed Woodpecker	117.452	40.6276
White-backed Woodpecker	117.455	40.6298
White-backed Woodpecker	117.457	40.632
White-backed Woodpecker	117.46	40.6316
White-backed Woodpecker	117.46	40.6271
White-backed Woodpecker	117.463	40.6263
White-backed Woodpecker	117.497	40.5687
White-backed Woodpecker	117.499	40.5663
White-backed Woodpecker	117.494	40.5645
White-backed Woodpecker	117.494	40.5613
White-backed Woodpecker	117.494	40.5581
White-backed Woodpecker	117.49	40.5642
Chinese Bulbul	117.502	40.5175
Chinese Bulbul	117.501	40.5151
Chinese Bulbul	117.502	40.523
Chinese Bulbul	117.462	40.5665
Chinese Bulbul	117.502	40.522
Chinese Bulbul	117.502	40.5234
Chinese Bulbul	117.503	40.5246
Chinese Bulbul	117.501	40.5305
Chinese Bulbul	117.498	40.5351
Chinese Bulbul	117.498	40.5419
Chinese Bulbul	117.457	40.5717
Chinese Bulbul	117.465	40.5756
Chinese Bulbul	117.471	40.5779
Chinese Bulbul	117.478	40.584
Chinese Bulbul	117.48	40.587
Chinese Bulbul	117.489	40.5608
Chinese Bulbul	117.488	40.5599
Chinese Bulbul	117.487	40.5593
Chinese Bulbul	117.488	40.5605
Chinese Bulbul	117.486	40.5618
Chinese Bulbul	117.485	40.5626
Chinese Bulbul	117.482	40.5634
Chinese Bulbul	117.481	40.5621
Chinese Bulbul	117.48	40.5626
Chinese Bulbul	117.479	40.5636
Chinese Bulbul	117.479	40.5615
Chinese Bulbul	117.476	40.5608
Chinese Bulbul	117.475	40.5631
Chinese Bulbul	117.474	40.5654
Chinese Bulbul	117.495	40.5477
Chinese Bulbul	117.495	40.546
Chinese Bulbul	117.498	40.5418
Chinese Bulbul	117.498	40.5393
Chinese Bulbul	117.498	40.5349
Chinese Bulbul	117.502	40.5233
Chinese Goral	117.448	40.5961
Chinese Goral	117.488	40.5883
Chinese Goral	117.429	40.588
Chinese Goral	117.467	40.6126
Chinese Goral	117.482	40.5926
Chinese Goral	117.481	40.5913
Chinese Goral	117.488	40.5834
Chinese Goral	117.43	40.5893
Chinese Goral	117.433	40.5916
Chinese Goral	117.446	40.5982
Chinese Goral	117.442	40.5999
Chinese Goral	117.437	40.5979
Chinese Goral	117.464	40.6093
Chinese Goral	117.462	40.6114
Chinese Goral	117.471	40.6094
Chinese Goral	117.508	40.5706
Chinese Goral	117.498	40.5717
Chinese Goral	117.49	40.5727
Chinese Goral	117.508	40.6055
Chinese Goral	117.442	40.5571
Chinese Goral	117.436	40.5672
Chinese Goral	117.434	40.5696
Chinese Goral	117.439	40.5631
Chinese Goral	117.435	40.5647
Chinese Goral	117.472	40.5747
Chinese Goral	117.464	40.5618
Chinese Goral	117.447	40.591
Chinese Goral	117.525	40.5577
Chinese Goral	117.515	40.5504
Chinese Goral	117.535	40.5808
Chinese Goral	117.539	40.5849
Chinese Goral	117.552	40.5786
Chinese Goral	117.425	40.5497
Chinese Goral	117.43	40.5427
Leopard Cat	117.441	40.5694
Leopard Cat	117.507	40.6049
Leopard Cat	117.484	40.561
Leopard Cat	117.476	40.5978
Leopard Cat	117.475	40.5705
Leopard Cat	117.442	40.5734
Leopard Cat	117.473	40.5885
Leopard Cat	117.464	40.5758
Leopard Cat	117.471	40.5789
Leopard Cat	117.46	40.6073
Leopard Cat	117.459	40.5409
Leopard Cat	117.504	40.5669
Leopard Cat	117.472	40.6237
Leopard Cat	117.464	40.604
Leopard Cat	117.464	40.6261
Leopard Cat	117.458	40.6027
Leopard Cat	117.474	40.6161
Leopard Cat	117.429	40.588
Lepus tolai	117.494	40.5593
Lepus tolai	117.496	40.5653
Lepus tolai	117.504	40.5599
Lepus tolai	117.486	40.561
Lepus tolai	117.479	40.557
Lepus tolai	117.464	40.5648
Lepus tolai	117.468	40.5752
Lepus tolai	117.48	40.5828
Lepus tolai	117.482	40.5912
Lepus tolai	117.482	40.5939
Lepus tolai	117.472	40.591
Lepus tolai	117.46	40.5937
Lepus tolai	117.458	40.5916
Lepus tolai	117.439	40.5989
Lepus tolai	117.46	40.6146
Lepus tolai	117.46	40.6203
Lepus tolai	117.511	40.619
Lepus tolai	117.51	40.6243
Lepus tolai	117.501	40.6341
Lepus tolai	117.439	40.5857
Lepus tolai	117.504	40.6086
Lepus tolai	117.571	40.5748
Lepus tolai	117.553	40.5783
Lepus tolai	117.554	40.5702
Lepus tolai	117.546	40.5681
Lepus tolai	117.563	40.5701
Lepus tolai	117.537	40.5455
Lepus tolai	117.537	40.551
Lepus tolai	117.532	40.5523
Lepus tolai	117.531	40.5347
Lepus tolai	117.539	40.5331
Lepus tolai	117.516	40.5235
Lepus tolai	117.416	40.5035
Lepus tolai	117.422	40.5048
Lepus tolai	117.427	40.4995
Lepus tolai	117.355	40.5627
Lepus tolai	117.362	40.5628
Lepus tolai	117.346	40.5678
Great Pied Woodpecker	117.438	40.599
Great Pied Woodpecker	117.437	40.5975
Great Pied Woodpecker	117.436	40.5958
Great Pied Woodpecker	117.434	40.5891
Great Pied Woodpecker	117.433	40.5819
Great Pied Woodpecker	117.502	40.6034
Great Pied Woodpecker	117.511	40.6123
Great Pied Woodpecker	117.513	40.6175
Great Pied Woodpecker	117.483	40.5621
Great Pied Woodpecker	117.471	40.5701
Great Pied Woodpecker	117.477	40.5857
Great Pied Woodpecker	117.453	40.5808
Great Pied Woodpecker	117.465	40.5631
Great Pied Woodpecker	117.407	40.547
Great Pied Woodpecker	117.379	40.538
Great Pied Woodpecker	117.463	40.61
Large-billed Crow	117.458	40.6292
Large-billed Crow	117.459	40.6268
Large-billed Crow	117.451	40.6285
Large-billed Crow	117.487	40.5636
Large-billed Crow	117.49	40.5609
Large-billed Crow	117.49	40.5602
Large-billed Crow	117.49	40.5592
Large-billed Crow	117.49	40.559
Large-billed Crow	117.491	40.5583
Large-billed Crow	117.486	40.561
Large-billed Crow	117.473	40.5673
Large-billed Crow	117.47	40.5674
Large-billed Crow	117.474	40.5661
Large-billed Crow	117.476	40.5608
Large-billed Crow	117.482	40.5609
Large-billed Crow	117.501	40.5264
Large-billed Crow	117.501	40.5289
Large-billed Crow	117.499	40.5334
Large-billed Crow	117.513	40.6189
Large-billed Crow	117.462	40.6143
Large-billed Crow	117.462	40.6163
Large-billed Crow	117.459	40.6193
Large-billed Crow	117.438	40.6001
Large-billed Crow	117.438	40.5994
Large-billed Crow	117.436	40.5964
Large-billed Crow	117.432	40.5877
Large-billed Crow	117.431	40.5825
Large-billed Crow	117.463	40.5654
Large-billed Crow	117.459	40.5969
Large-billed Crow	117.482	40.5879
Large-billed Crow	117.48	40.5848
Large-billed Crow	117.481	40.5832
Large-billed Crow	117.482	40.5834
Large-billed Crow	117.374	40.5399
Large-billed Crow	117.387	40.5403
Large-billed Crow	117.388	40.5405
Large-billed Crow	117.384	40.5424
Large-billed Crow	117.389	40.5479
Large-billed Crow	117.39	40.5489
Large-billed Crow	117.396	40.5504
Large-billed Crow	117.41	40.551
Large-billed Crow	117.413	40.5515
Asian badger	117.444	40.5557
Asian badger	117.441	40.5611
Asian badger	117.429	40.5631
Asian badger	117.504	40.5588
Asian badger	117.499	40.5566
Asian badger	117.49	40.5717
Asian badger	117.486	40.5805
Asian badger	117.472	40.5783
Asian badger	117.461	40.5699
Asian badger	117.473	40.5866
Asian badger	117.463	40.6098
Asian badger	117.437	40.5943
Asian badger	117.458	40.5917
Asian badger	117.471	40.6289
Asian badger	117.509	40.6075
Asian badger	117.504	40.6011
Raccoon-dog	117.506	40.5622
Raccoon-dog	117.498	40.565
Raccoon-dog	117.483	40.5663
Raccoon-dog	117.487	40.5718
Raccoon-dog	117.493	40.5696
Raccoon-dog	117.486	40.576
Raccoon-dog	117.475	40.5716
Raccoon-dog	117.44	40.5568
Raccoon-dog	117.432	40.567
Raccoon-dog	117.446	40.5933
Raccoon-dog	117.509	40.6059
Raccoon-dog	117.463	40.6156
Raccoon-dog	117.432	40.5912
Raccoon-dog	117.429	40.5627
Raccoon-dog	117.456	40.5924
Raccoon-dog	117.504	40.6013
Raccoon-dog	117.451	40.5977
Raccoon-dog	117.434	40.5862
Raccoon-dog	117.443	40.569
Raccoon-dog	117.494	40.5709
Raccoon-dog	117.501	40.5651
Raccoon-dog	117.424	40.545
Raccoon-dog	117.424	40.5415
Raccoon-dog	117.422	40.5381
Raccoon-dog	117.449	40.5277
Raccoon-dog	117.453	40.5263
Brown Dipper	117.471	40.563
Brown Dipper	117.472	40.5609
Brown Dipper	117.474	40.56
Brown Dipper	117.477	40.5563
Brown Dipper	117.48	40.5553
Brown Dipper	117.487	40.5528
Brown Dipper	117.489	40.5511
Brown Dipper	117.438	40.5986
Brown Dipper	117.45	40.594
Brown Dipper	117.434	40.6028
Brown Dipper	117.449	40.5952
Brown Dipper	117.487	40.5593
Brown Dipper	117.445	40.5987
Brown Dipper	117.491	40.5615
Brown Dipper	117.49	40.5638
Brown Dipper	117.439	40.5995
Brown Dipper	117.495	40.5602
Brown Dipper	117.434	40.5934
Brown Dipper	117.432	40.5855
Brown Dipper	117.501	40.5419
Brown Dipper	117.495	40.5275
Brown Dipper	117.505	40.5173
Brown Dipper	117.464	40.5043
Brown Dipper	117.456	40.5088
Brown Dipper	117.382	40.5453
Brown Dipper	117.383	40.5361
Brown Dipper	117.561	40.5754
Brown Dipper	117.567	40.5675
Brown Dipper	117.449	40.5994
Brown Dipper	117.517	40.5259
Brown Dipper	117.478	40.5302
Willow Tit	117.453	40.6286
Willow Tit	117.453	40.6299
Willow Tit	117.487	40.5522
Willow Tit	117.491	40.5517
Willow Tit	117.489	40.5517
Willow Tit	117.482	40.554
Willow Tit	117.479	40.5557
Willow Tit	117.477	40.5569
Willow Tit	117.474	40.559
Willow Tit	117.473	40.562
Willow Tit	117.471	40.5631
Willow Tit	117.494	40.5594
Willow Tit	117.496	40.5604
Willow Tit	117.496	40.5615
Willow Tit	117.493	40.5594
Willow Tit	117.495	40.5635
Willow Tit	117.495	40.563
Willow Tit	117.496	40.5652
Willow Tit	117.498	40.5688
Willow Tit	117.498	40.5692
Willow Tit	117.498	40.5668
Willow Tit	117.497	40.5653
Willow Tit	117.495	40.5621
Willow Tit	117.495	40.5599
Willow Tit	117.478	40.5619
Willow Tit	117.474	40.5696
Willow Tit	117.472	40.5678
Willow Tit	117.473	40.5664
Willow Tit	117.476	40.563
Willow Tit	117.48	40.5618
Willow Tit	117.482	40.562
Willow Tit	117.487	40.5608
Willow Tit	117.489	40.5601
Willow Tit	117.485	40.5616
Willow Tit	117.502	40.5235
Willow Tit	117.501	40.5153
Willow Tit	117.508	40.6049
Willow Tit	117.511	40.6062
Willow Tit	117.514	40.6087
Willow Tit	117.512	40.6115
Willow Tit	117.515	40.6127
Willow Tit	117.517	40.6162
Willow Tit	117.511	40.6196
Willow Tit	117.51	40.6217
Willow Tit	117.503	40.6026
Willow Tit	117.502	40.6013
Willow Tit	117.508	40.6273
Willow Tit	117.509	40.6267
Willow Tit	117.46	40.6158
Willow Tit	117.464	40.623
Willow Tit	117.463	40.6225
Willow Tit	117.462	40.6216
Willow Tit	117.461	40.6197
Willow Tit	117.46	40.6184
Willow Tit	117.459	40.6179
Willow Tit	117.46	40.6167
Willow Tit	117.463	40.6134
Willow Tit	117.465	40.6125
Willow Tit	117.465	40.6109
Willow Tit	117.463	40.6107
Willow Tit	117.458	40.6108
Willow Tit	117.459	40.6104
Willow Tit	117.445	40.5985
Willow Tit	117.448	40.5954
Willow Tit	117.458	40.5951
Willow Tit	117.458	40.5948
Willow Tit	117.435	40.6025
Willow Tit	117.435	40.6018
Willow Tit	117.436	40.6011
Willow Tit	117.437	40.5994
Willow Tit	117.437	40.5981
Willow Tit	117.435	40.5959
Willow Tit	117.435	40.5943
Willow Tit	117.435	40.5927
Willow Tit	117.433	40.5891
Willow Tit	117.432	40.586
Willow Tit	117.433	40.5857
Willow Tit	117.466	40.5645
Willow Tit	117.466	40.5645
Willow Tit	117.462	40.5677
Willow Tit	117.462	40.5682
Willow Tit	117.48	40.5867
Willow Tit	117.48	40.5867
Willow Tit	117.476	40.5833
Willow Tit	117.475	40.5828
Willow Tit	117.472	40.5798
Willow Tit	117.472	40.579
Willow Tit	117.469	40.5781
Willow Tit	117.469	40.5777
Willow Tit	117.459	40.5707
Willow Tit	117.458	40.5708
Willow Tit	117.458	40.5711
Willow Tit	117.454	40.57
Willow Tit	117.451	40.5732
Willow Tit	117.455	40.5795
Willow Tit	117.468	40.5764
Willow Tit	117.457	40.6013
Willow Tit	117.473	40.5714
Willow Tit	117.475	40.5734
Willow Tit	117.475	40.575
Willow Tit	117.477	40.5764
Willow Tit	117.479	40.5775
Willow Tit	117.481	40.5788
Willow Tit	117.481	40.5804
Willow Tit	117.482	40.5813
Willow Tit	117.483	40.582
Willow Tit	117.483	40.5841
Willow Tit	117.479	40.5817
Willow Tit	117.387	40.5455
Willow Tit	117.386	40.5436
Willow Tit	117.382	40.5401
Willow Tit	117.383	40.5389
Willow Tit	117.379	40.539
Plumbeous Water Redstart	117.459	40.6311
Plumbeous Water Redstart	117.517	40.6162
Plumbeous Water Redstart	117.448	40.5953
Plumbeous Water Redstart	117.442	40.5988
Plumbeous Water Redstart	117.504	40.6021
Plumbeous Water Redstart	117.511	40.6059
Plumbeous Water Redstart	117.514	40.6077
Plumbeous Water Redstart	117.512	40.6127
Plumbeous Water Redstart	117.514	40.6172
Plumbeous Water Redstart	117.512	40.6188
Plumbeous Water Redstart	117.511	40.6236
Plumbeous Water Redstart	117.508	40.6274
Plumbeous Water Redstart	117.505	40.6294
Plumbeous Water Redstart	117.457	40.5949
Plumbeous Water Redstart	117.453	40.5946
Plumbeous Water Redstart	117.449	40.595
Plumbeous Water Redstart	117.448	40.5958
Plumbeous Water Redstart	117.446	40.5979
Plumbeous Water Redstart	117.445	40.5992
Plumbeous Water Redstart	117.441	40.5994
Plumbeous Water Redstart	117.462	40.6267
Plumbeous Water Redstart	117.459	40.6294
Plumbeous Water Redstart	117.455	40.6335
Plumbeous Water Redstart	117.516	40.6129
Plumbeous Water Redstart	117.514	40.6126
Plumbeous Water Redstart	117.513	40.6064
Plumbeous Water Redstart	117.508	40.6051
Plumbeous Water Redstart	117.505	40.6037
Plumbeous Water Redstart	117.503	40.6027
Plumbeous Water Redstart	117.501	40.6015
Red-billed Blue Magpie	117.452	40.6287
Red-billed Blue Magpie	117.487	40.5638
Red-billed Blue Magpie	117.497	40.5385
Red-billed Blue Magpie	117.498	40.5422
Red-billed Blue Magpie	117.495	40.5478
Red-billed Blue Magpie	117.516	40.6131
Red-billed Blue Magpie	117.438	40.6001
Red-billed Blue Magpie	117.441	40.5995
Red-billed Blue Magpie	117.446	40.5973
Red-billed Blue Magpie	117.453	40.594
Red-billed Blue Magpie	117.434	40.602
Red-billed Blue Magpie	117.437	40.6004
Red-billed Blue Magpie	117.437	40.5984
Red-billed Blue Magpie	117.375	40.5387
Red-billed Blue Magpie	117.374	40.5392
Red-billed Blue Magpie	117.382	40.5383
Red-billed Blue Magpie	117.387	40.5411
Red-billed Blue Magpie	117.387	40.5401
Red-billed Blue Magpie	117.383	40.5423
Red-billed Blue Magpie	117.384	40.5432
Red-billed Blue Magpie	117.389	40.5483
Red-billed Blue Magpie	117.398	40.5493
Red-billed Blue Magpie	117.405	40.5459
Red-billed Blue Magpie	117.408	40.5465
Red-billed Blue Magpie	117.405	40.5502
Red-billed Blue Magpie	117.413	40.5594
Red-billed Blue Magpie	117.496	40.5508
Red-billed Blue Magpie	117.485	40.5635
Red-billed Blue Magpie	117.512	40.6163
Red-billed Blue Magpie	117.456	40.6013
Red-billed Blue Magpie	117.464	40.5039
Red-billed Blue Magpie	117.473	40.4998
Red-billed Blue Magpie	117.454	40.5084
Red-billed Blue Magpie	117.445	40.5065
Siberian weasel	117.48	40.5888
Siberian weasel	117.481	40.5874
Siberian weasel	117.48	40.5867
Siberian weasel	117.477	40.5865
Siberian weasel	117.495	40.5596
Siberian weasel	117.488	40.5631
Siberian weasel	117.486	40.5816
Siberian weasel	117.429	40.5628
Siberian weasel	117.443	40.5561
Siberian weasel	117.512	40.6203
Siberian weasel	117.503	40.6302
Siberian weasel	117.454	40.6318
Siberian weasel	117.457	40.5918
Siberian weasel	117.455	40.6296
Siberian weasel	117.456	40.6267
Siberian weasel	117.457	40.6231
Siberian weasel	117.513	40.6156
Siberian weasel	117.508	40.6124
Siberian weasel	117.458	40.5908
Siberian weasel	117.438	40.5527
Siberian weasel	117.497	40.5632
Siberian weasel	117.5	40.5657
Siberian weasel	117.43	40.5469
Siberian weasel	117.432	40.5267
Siberian weasel	117.442	40.5626
Siberian weasel	117.431	40.5332
Siberian weasel	117.422	40.5237
Siberian weasel	117.491	40.5482
Siberian weasel	117.495	40.5338
Siberian weasel	117.479	40.5903
Siberian chipmunk	117.439	40.5576
Siberian chipmunk	117.428	40.5638
Siberian chipmunk	117.433	40.5693
Siberian chipmunk	117.44	40.5615
Siberian chipmunk	117.501	40.5605
Siberian chipmunk	117.487	40.5703
Siberian chipmunk	117.488	40.5812
Siberian chipmunk	117.459	40.591
Siberian chipmunk	117.435	40.602
Siberian chipmunk	117.461	40.6023
Siberian chipmunk	117.461	40.6112
Siberian chipmunk	117.515	40.6055
Siberian chipmunk	117.437	40.5961
Siberian chipmunk	117.444	40.5979
Siberian chipmunk	117.461	40.5883
Siberian chipmunk	117.462	40.5838
Siberian chipmunk	117.468	40.6016
Siberian chipmunk	117.461	40.6124
Siberian chipmunk	117.513	40.6033
Siberian chipmunk	117.509	40.6017
Siberian chipmunk	117.502	40.5613
Siberian chipmunk	117.498	40.5605
Siberian chipmunk	117.436	40.5591
Siberian chipmunk	117.434	40.5605
Siberian chipmunk	117.429	40.5445
Siberian chipmunk	117.425	40.5418
Siberian chipmunk	117.428	40.5345
Siberian chipmunk	117.448	40.5324
Siberian chipmunk	117.448	40.5297
Siberian chipmunk	117.513	40.5571
Siberian chipmunk	117.516	40.5546
Siberian chipmunk	117.522	40.5523
Eurasian Collared Dove	117.495	40.5472
Eurasian Collared Dove	117.496	40.5451
Eurasian Collared Dove	117.498	40.542
Eurasian Collared Dove	117.498	40.5392
Eurasian Collared Dove	117.499	40.5346
Eurasian Collared Dove	117.501	40.5313
Eurasian Collared Dove	117.501	40.5255
Eurasian Collared Dove	117.5	40.5221
Eurasian Collared Dove	117.5	40.5069
Eurasian Collared Dove	117.485	40.5541
Eurasian Collared Dove	117.479	40.5547
Eurasian Collared Dove	117.494	40.559
Eurasian Collared Dove	117.393	40.5507
Eurasian Collared Dove	117.495	40.5479
Eurasian Collared Dove	117.383	40.5434
Eurasian Collared Dove	117.388	40.5492
Eurasian Collared Dove	117.511	40.6293
Eurasian Collared Dove	117.499	40.6211
Eurasian Collared Dove	117.522	40.6198
Eurasian Collared Dove	117.501	40.6153
Eurasian Collared Dove	117.492	40.6136
Eurasian Collared Dove	117.498	40.6064
Eurasian Collared Dove	117.503	40.5532
Eurasian Collared Dove	117.501	40.5646
Eurasian Collared Dove	117.374	40.5445
Eurasian Collared Dove	117.384	40.5353
Eurasian Collared Dove	117.382	40.5557
Eurasian Collared Dove	117.49	40.605
Grey-Raccoon-dogaded Woodpecker	117.456	40.6312
Grey-Raccoon-dogaded Woodpecker	117.498	40.534
Grey-Raccoon-dogaded Woodpecker	117.5	40.5321
Grey-Raccoon-dogaded Woodpecker	117.501	40.5255
Grey-Raccoon-dogaded Woodpecker	117.444	40.5991
Grey-Raccoon-dogaded Woodpecker	117.376	40.5384
Grey-Raccoon-dogaded Woodpecker	117.499	40.5333
Grey-Raccoon-dogaded Woodpecker	117.496	40.5479
Grey-Raccoon-dogaded Woodpecker	117.495	40.5452
Grey-Raccoon-dogaded Woodpecker	117.388	40.5459
Grey-Raccoon-dogaded Woodpecker	117.38	40.5374
Grey-Raccoon-dogaded Woodpecker	117.378	40.5387
Grey-Raccoon-dogaded Woodpecker	117.373	40.5391
Grey-Raccoon-dogaded Woodpecker	117.436	40.5959
Grey-Raccoon-dogaded Woodpecker	117.454	40.6313
Grey-Raccoon-dogaded Woodpecker	117.515	40.6139
Grey-Raccoon-dogaded Woodpecker	117.507	40.6037
Grey-Raccoon-dogaded Woodpecker	117.38	40.5359
Grey-Raccoon-dogaded Woodpecker	117.383	40.5451
Grey-Raccoon-dogaded Woodpecker	117.392	40.546
Grey-Raccoon-dogaded Woodpecker	117.39	40.5451
Grey-Raccoon-dogaded Woodpecker	117.504	40.5305
Grey-Raccoon-dogaded Woodpecker	117.496	40.551
Grey-Raccoon-dogaded Woodpecker	117.511	40.6009
Grey-Raccoon-dogaded Woodpecker	117.518	40.6109
Grey-Raccoon-dogaded Woodpecker	117.443	40.5946
Grey-Raccoon-dogaded Woodpecker	117.446	40.592
Winter Wren	117.451	40.6288
Winter Wren	117.47	40.5636
Winter Wren	117.474	40.5599
Winter Wren	117.477	40.5566
Winter Wren	117.482	40.5538
Winter Wren	117.496	40.5618
Winter Wren	117.495	40.5613
Winter Wren	117.494	40.5592
Winter Wren	117.492	40.5589
Winter Wren	117.514	40.6126
Winter Wren	117.512	40.6059
Winter Wren	117.462	40.6203
Winter Wren	117.46	40.6175
Winter Wren	117.462	40.622
Winter Wren	117.439	40.6001
Winter Wren	117.441	40.5996
Winter Wren	117.442	40.5991
Winter Wren	117.444	40.5991
Winter Wren	117.448	40.5959
Winter Wren	117.451	40.5945
Winter Wren	117.453	40.5944
Winter Wren	117.453	40.5937
Winter Wren	117.455	40.5935
Winter Wren	117.435	40.5935
Winter Wren	117.435	40.5947
Winter Wren	117.436	40.5972
Winter Wren	117.436	40.5984
Winter Wren	117.437	40.5989
Winter Wren	117.437	40.5999
Winter Wren	117.438	40.6003
Winter Wren	117.436	40.6013
Winter Wren	117.473	40.5815
Winter Wren	117.469	40.5775
Winter Wren	117.465	40.5644
Winter Wren	117.481	40.598
Winter Wren	117.478	40.5979
Winter Wren	117.483	40.5957
Winter Wren	117.483	40.594
Winter Wren	117.481	40.5918
Winter Wren	117.478	40.5905
Winter Wren	117.474	40.5914
Winter Wren	117.476	40.5751
Winter Wren	117.481	40.5785
Winter Wren	117.409	40.5482
Winter Wren	117.412	40.5511
Winter Wren	117.406	40.5459
Grey-capped Greenfinch	117.456	40.6312
Grey-capped Greenfinch	117.501	40.5132
Grey-capped Greenfinch	117.501	40.5202
Grey-capped Greenfinch	117.501	40.5263
Grey-capped Greenfinch	117.48	40.5816
Grey-capped Greenfinch	117.377	40.5392
Grey-capped Greenfinch	117.473	40.5717
Grey-capped Greenfinch	117.475	40.5749
Grey-capped Greenfinch	117.479	40.5778
Grey-capped Greenfinch	117.481	40.5809
Grey-capped Greenfinch	117.481	40.5833
Grey-capped Greenfinch	117.502	40.5162
Grey-capped Greenfinch	117.502	40.5194
Grey-capped Greenfinch	117.502	40.5231
Grey-capped Greenfinch	117.386	40.5437
Grey-capped Greenfinch	117.388	40.5472
Grey-capped Greenfinch	117.392	40.5496
Grey-capped Greenfinch	117.395	40.5506
Grey-capped Greenfinch	117.398	40.5497
Grey-capped Greenfinch	117.456	40.631
Grey-capped Greenfinch	117.454	40.6296
Grey-capped Greenfinch	117.46	40.6266
Grey-capped Greenfinch	117.461	40.6267
Grey-capped Greenfinch	117.511	40.6257
Grey-capped Greenfinch	117.514	40.6124
Grey-capped Greenfinch	117.514	40.6067
Eurasian Tree Sparrow	117.503	40.6305
Eurasian Tree Sparrow	117.454	40.6333
Eurasian Tree Sparrow	117.45	40.6282
Eurasian Tree Sparrow	117.39	40.5489
Eurasian Tree Sparrow	117.483	40.5535
Eurasian Tree Sparrow	117.389	40.5399
Eurasian Tree Sparrow	117.503	40.5168
Eurasian Tree Sparrow	117.375	40.5374
Eurasian Tree Sparrow	117.374	40.5401
Eurasian Tree Sparrow	117.489	40.5585
Eurasian Tree Sparrow	117.491	40.5569
Eurasian Tree Sparrow	117.491	40.5507
Eurasian Tree Sparrow	117.497	40.5447
Eurasian Tree Sparrow	117.497	40.542
Eurasian Tree Sparrow	117.5	40.5293
Eurasian Tree Sparrow	117.432	40.6018
Eurasian Tree Sparrow	117.439	40.6002
Eurasian Tree Sparrow	117.387	40.5466
Eurasian Tree Sparrow	117.501	40.5118
Eurasian Tree Sparrow	117.497	40.538
Eurasian Tree Sparrow	117.375	40.5352
Eurasian Tree Sparrow	117.381	40.5421
Eurasian Tree Sparrow	117.382	40.5454
Eurasian Tree Sparrow	117.492	40.5226
Eurasian Tree Sparrow	117.482	40.527
Eurasian Tree Sparrow	117.477	40.5301
Coal Tit	117.481	40.5976
Coal Tit	117.483	40.5942
Coal Tit	117.482	40.5932
Coal Tit	117.482	40.5919
Coal Tit	117.48	40.59
Coal Tit	117.477	40.5932
Coal Tit	117.475	40.5923
Coal Tit	117.469	40.5902
Coal Tit	117.463	40.5934
Coal Tit	117.458	40.5989
Coal Tit	117.463	40.6101
Coal Tit	117.465	40.6122
Coal Tit	117.46	40.6149
Coal Tit	117.458	40.6281
Coal Tit	117.455	40.6314
Capreolus pygargus	117.438	40.5599
Capreolus pygargus	117.441	40.5694
Capreolus pygargus	117.496	40.5655
Capreolus pygargus	117.488	40.5721
Capreolus pygargus	117.446	40.5594
Capreolus pygargus	117.493	40.58
Capreolus pygargus	117.46	40.6073
Capreolus pygargus	117.488	40.5883
Capreolus pygargus	117.476	40.5978
Capreolus pygargus	117.486	40.5739
Capreolus pygargus	117.494	40.5711
Capreolus pygargus	117.475	40.5705
Capreolus pygargus	117.481	40.578
Capreolus pygargus	117.502	40.5613
Capreolus pygargus	117.482	40.5954
Capreolus pygargus	117.442	40.5734
Capreolus pygargus	117.473	40.5885
Capreolus pygargus	117.44	40.5725
Capreolus pygargus	117.464	40.5758
Capreolus pygargus	117.438	40.5675
Capreolus pygargus	117.458	40.5713
Capreolus pygargus	117.475	40.5822
Capreolus pygargus	117.468	40.5627
Capreolus pygargus	117.471	40.5789
Capreolus pygargus	117.462	40.5672
Capreolus pygargus	117.454	40.5787
Capreolus pygargus	117.472	40.6237
Capreolus pygargus	117.501	40.6019
Capreolus pygargus	117.464	40.604
Capreolus pygargus	117.504	40.5669
Capreolus pygargus	117.458	40.6027
Capreolus pygargus	117.429	40.588
Capreolus pygargus	117.478	40.6144
Capreolus pygargus	117.441	40.5857
Capreolus pygargus	117.444	40.5498
Capreolus pygargus	117.443	40.5395
Capreolus pygargus	117.438	40.5325
Capreolus pygargus	117.437	40.522
Capreolus pygargus	117.539	40.5706
Capreolus pygargus	117.542	40.5729
Capreolus pygargus	117.545	40.5695
Capreolus pygargus	117.529	40.5544
Capreolus pygargus	117.52	40.552
Capreolus pygargus	117.511	40.5492
Capreolus pygargus	117.423	40.5426
Capreolus pygargus	117.426	40.5444
Capreolus pygargus	117.428	40.5426
Capreolus pygargus	117.419	40.5211
Capreolus pygargus	117.421	40.5225
Capreolus pygargus	117.458	40.5324
Capreolus pygargus	117.453	40.5265
Amur hedgehog	117.407	40.5472
Amur hedgehog	117.436	40.5592
Amur hedgehog	117.431	40.5649
Amur hedgehog	117.489	40.5531
Amur hedgehog	117.491	40.559
Amur hedgehog	117.495	40.5608
Amur hedgehog	117.503	40.5597
Amur hedgehog	117.485	40.5624
Amur hedgehog	117.476	40.5631
Amur hedgehog	117.472	40.5778
Amur hedgehog	117.48	40.5867
Amur hedgehog	117.481	40.5901
Amur hedgehog	117.472	40.5907
Amur hedgehog	117.462	40.6032
Amur hedgehog	117.46	40.6178
Amur hedgehog	117.457	40.6316
Amur hedgehog	117.513	40.6079
Amur hedgehog	117.516	40.6159
Common KingfisRaccoon-dogr	117.504	40.6291
Common KingfisRaccoon-dogr	117.513	40.6181
Common KingfisRaccoon-dogr	117.516	40.6138
Common KingfisRaccoon-dogr	117.513	40.6115
Common KingfisRaccoon-dogr	117.513	40.6058
Common KingfisRaccoon-dogr	117.495	40.5387
Common KingfisRaccoon-dogr	117.496	40.5365
Common KingfisRaccoon-dogr	117.501	40.513
Common KingfisRaccoon-dogr	117.494	40.5592
Common KingfisRaccoon-dogr	117.495	40.5607
Common KingfisRaccoon-dogr	117.476	40.5584
Common KingfisRaccoon-dogr	117.473	40.5602
Common KingfisRaccoon-dogr	117.452	40.5938
Common KingfisRaccoon-dogr	117.446	40.598
Common KingfisRaccoon-dogr	117.438	40.5986
Common KingfisRaccoon-dogr	117.458	40.59
Common KingfisRaccoon-dogr	117.442	40.6036
Common KingfisRaccoon-dogr	117.522	40.6097
Common KingfisRaccoon-dogr	117.502	40.6062
Common KingfisRaccoon-dogr	117.5	40.5578
Common KingfisRaccoon-dogr	117.503	40.5397
Common KingfisRaccoon-dogr	117.51	40.5092
Common KingfisRaccoon-dogr	117.506	40.5071
Common KingfisRaccoon-dogr	117.507	40.5039
Common KingfisRaccoon-dogr	117.51	40.5125
Common KingfisRaccoon-dogr	117.509	40.5161
Eurasian Nuthatch	117.458	40.6291
Eurasian Nuthatch	117.489	40.563
Eurasian Nuthatch	117.49	40.5622
Eurasian Nuthatch	117.491	40.5592
Eurasian Nuthatch	117.496	40.5648
Eurasian Nuthatch	117.498	40.5674
Eurasian Nuthatch	117.487	40.5607
Eurasian Nuthatch	117.489	40.5599
Eurasian Nuthatch	117.481	40.5621
Eurasian Nuthatch	117.479	40.5614
Eurasian Nuthatch	117.479	40.5602
Eurasian Nuthatch	117.476	40.5618
Eurasian Nuthatch	117.475	40.5657
Eurasian Nuthatch	117.472	40.5667
Eurasian Nuthatch	117.472	40.5694
Eurasian Nuthatch	117.471	40.5688
Eurasian Nuthatch	117.471	40.5669
Eurasian Nuthatch	117.478	40.5599
Eurasian Nuthatch	117.483	40.5617
Eurasian Nuthatch	117.459	40.6084
Eurasian Nuthatch	117.46	40.6096
Eurasian Nuthatch	117.465	40.6126
Eurasian Nuthatch	117.462	40.6157
Eurasian Nuthatch	117.462	40.6165
Eurasian Nuthatch	117.457	40.5999
Eurasian Nuthatch	117.459	40.6035
Eurasian Nuthatch	117.481	40.5785
Eurasian Nuthatch	117.459	40.6018
Eurasian Nuthatch	117.461	40.6142
Eurasian Nuthatch	117.485	40.5784
Eurasian Nuthatch	117.485	40.5822
Eurasian Nuthatch	117.501	40.5655
Oriental Turtle Dove	117.478	40.5568
Oriental Turtle Dove	117.502	40.53
Oriental Turtle Dove	117.501	40.5259
Oriental Turtle Dove	117.496	40.5471
Oriental Turtle Dove	117.497	40.5459
Oriental Turtle Dove	117.496	40.5447
Oriental Turtle Dove	117.498	40.5429
Oriental Turtle Dove	117.498	40.5416
Oriental Turtle Dove	117.497	40.541
Oriental Turtle Dove	117.497	40.5401
Oriental Turtle Dove	117.497	40.5388
Oriental Turtle Dove	117.498	40.538
Oriental Turtle Dove	117.497	40.5354
Oriental Turtle Dove	117.499	40.5332
Oriental Turtle Dove	117.501	40.531
Oriental Turtle Dove	117.472	40.5626
Oriental Turtle Dove	117.474	40.5603
Oriental Turtle Dove	117.476	40.5584
Oriental Turtle Dove	117.478	40.5556
Oriental Turtle Dove	117.482	40.5532
Oriental Turtle Dove	117.485	40.553
Oriental Turtle Dove	117.488	40.5515
Oriental Turtle Dove	117.491	40.5523
Oriental Turtle Dove	117.496	40.5471
Oriental Turtle Dove	117.498	40.5446
Oriental Turtle Dove	117.498	40.5422
Oriental Turtle Dove	117.498	40.5404
Oriental Turtle Dove	117.497	40.5375
Oriental Turtle Dove	117.497	40.5369
Oriental Turtle Dove	117.497	40.5355
Oriental Turtle Dove	117.499	40.533
Oriental Turtle Dove	117.501	40.5303
Oriental Turtle Dove	117.502	40.5247
Oriental Turtle Dove	117.501	40.5154
Oriental Turtle Dove	117.454	40.6324
Oriental Turtle Dove	117.453	40.6304
Oriental Turtle Dove	117.451	40.629
Oriental Turtle Dove	117.455	40.6314
Oriental Turtle Dove	117.457	40.627
Oriental Turtle Dove	117.461	40.625
Oriental Turtle Dove	117.493	40.5462
Plain Laughingthrush	117.454	40.6288
Plain Laughingthrush	117.458	40.6287
Plain Laughingthrush	117.458	40.6272
Plain Laughingthrush	117.463	40.6256
Plain Laughingthrush	117.478	40.5796
Plain Laughingthrush	117.481	40.5793
Plain Laughingthrush	117.472	40.5648
Plain Laughingthrush	117.475	40.5622
Plain Laughingthrush	117.479	40.5595
Plain Laughingthrush	117.51	40.6209
Plain Laughingthrush	117.516	40.6141
Plain Laughingthrush	117.512	40.6103
Plain Laughingthrush	117.513	40.6061
Plain Laughingthrush	117.506	40.6041
Plain Laughingthrush	117.503	40.6317
Plain Laughingthrush	117.447	40.5964
Plain Laughingthrush	117.473	40.5821
Plain Laughingthrush	117.465	40.5764
Plain Laughingthrush	117.464	40.5645
Plain Laughingthrush	117.481	40.5814
Plain Laughingthrush	117.409	40.5495
Plain Laughingthrush	117.413	40.5516
Plain Laughingthrush	117.411	40.5508
Plain Laughingthrush	117.401	40.5496
Plain Laughingthrush	117.398	40.5493
Plain Laughingthrush	117.395	40.5505
Plain Laughingthrush	117.394	40.5494
Plain Laughingthrush	117.391	40.5492
Plain Laughingthrush	117.387	40.5454
Plain Laughingthrush	117.386	40.5433
Plain Laughingthrush	117.384	40.5413
Plain Laughingthrush	117.384	40.5393
Plain Laughingthrush	117.381	40.5369
Plain Laughingthrush	117.38	40.538
Plain Laughingthrush	117.377	40.539
Koklass PRaccoon-dogasant	117.487	40.5611
Koklass PRaccoon-dogasant	117.464	40.5638
Koklass PRaccoon-dogasant	117.441	40.5694
Koklass PRaccoon-dogasant	117.488	40.5721
Koklass PRaccoon-dogasant	117.446	40.5594
Koklass PRaccoon-dogasant	117.488	40.5883
Koklass PRaccoon-dogasant	117.484	40.561
Koklass PRaccoon-dogasant	117.453	40.557
Koklass PRaccoon-dogasant	117.476	40.5978
Koklass PRaccoon-dogasant	117.475	40.5705
Koklass PRaccoon-dogasant	117.481	40.578
Koklass PRaccoon-dogasant	117.484	40.5848
Koklass PRaccoon-dogasant	117.482	40.5954
Koklass PRaccoon-dogasant	117.442	40.5734
Koklass PRaccoon-dogasant	117.473	40.5885
Koklass PRaccoon-dogasant	117.438	40.5675
Koklass PRaccoon-dogasant	117.462	40.5672
Koklass PRaccoon-dogasant	117.454	40.5787
Koklass PRaccoon-dogasant	117.504	40.5669
Koklass PRaccoon-dogasant	117.464	40.6261
Koklass PRaccoon-dogasant	117.513	40.614
Koklass PRaccoon-dogasant	117.429	40.588
Koklass PRaccoon-dogasant	117.498	40.6032
Koklass PRaccoon-dogasant	117.46	40.6073
Eurasian Red Squirrel	117.438	40.5599
Eurasian Red Squirrel	117.441	40.5694
Eurasian Red Squirrel	117.448	40.5961
Eurasian Red Squirrel	117.507	40.6049
Eurasian Red Squirrel	117.476	40.5978
Eurasian Red Squirrel	117.486	40.5739
Eurasian Red Squirrel	117.475	40.5705
Eurasian Red Squirrel	117.502	40.5613
Eurasian Red Squirrel	117.438	40.5675
Eurasian Red Squirrel	117.459	40.5409
Eurasian Red Squirrel	117.504	40.5669
Eurasian Red Squirrel	117.474	40.6161
Eurasian Red Squirrel	117.46	40.6073
Eurasian Red Squirrel	117.485	40.6145
Eurasian Red Squirrel	117.48	40.6081
Eurasian Red Squirrel	117.445	40.6074
Eurasian Red Squirrel	117.426	40.5472
Eurasian Red Squirrel	117.425	40.5441
Eurasian Red Squirrel	117.432	40.5267
Eurasian Red Squirrel	117.43	40.524
Eurasian Red Squirrel	117.431	40.5185
Eurasian Red Squirrel	117.428	40.5172
Eurasian Red Squirrel	117.457	40.5203
Eurasian Red Squirrel	117.459	40.5205
Eurasian Red Squirrel	117.46	40.5233
Eurasian Red Squirrel	117.459	40.5254
Eurasian Jay	117.513	40.6179
Eurasian Jay	117.515	40.6133
Eurasian Jay	117.512	40.608
Eurasian Jay	117.511	40.6042
Eurasian Jay	117.501	40.6034
Eurasian Jay	117.46	40.6272
Eurasian Jay	117.457	40.6319
Eurasian Jay	117.454	40.6301
Eurasian Jay	117.454	40.6318
Eurasian Jay	117.455	40.6338
Eurasian Jay	117.463	40.6218
Eurasian Jay	117.41	40.5523
Eurasian Jay	117.411	40.5493
Eurasian Jay	117.404	40.5441
Eurasian Jay	117.395	40.5478
Eurasian Jay	117.385	40.5478
Eurasian Jay	117.463	40.619
Eurasian Jay	117.457	40.6155
Eurasian Jay	117.464	40.608
Eurasian Jay	117.417	40.5544
Eurasian Jay	117.422	40.5559
Eurasian Jay	117.502	40.6083
Eurasian Jay	117.499	40.5952
Eurasian Jay	117.516	40.5967
Eurasian Jay	117.496	40.6159
Pigmy Woodpecker	117.46	40.6265
Pigmy Woodpecker	117.483	40.5622
Pigmy Woodpecker	117.515	40.6176
Pigmy Woodpecker	117.461	40.6168
Pigmy Woodpecker	117.461	40.6161
Pigmy Woodpecker	117.461	40.6153
Pigmy Woodpecker	117.461	40.6148
Pigmy Woodpecker	117.459	40.6162
Pigmy Woodpecker	117.457	40.5945
Pigmy Woodpecker	117.446	40.5983
Pigmy Woodpecker	117.434	40.5904
Pigmy Woodpecker	117.435	40.5933
Pigmy Woodpecker	117.436	40.5975
Pigmy Woodpecker	117.386	40.5431
Pigmy Woodpecker	117.505	40.6289
Pigmy Woodpecker	117.511	40.6236
Pigmy Woodpecker	117.516	40.6161
Pigmy Woodpecker	117.511	40.6109
Pigmy Woodpecker	117.511	40.6064
Pigmy Woodpecker	117.506	40.605
Pigmy Woodpecker	117.437	40.5978
Pigmy Woodpecker	117.435	40.594
Pigmy Woodpecker	117.432	40.5826
Pigmy Woodpecker	117.382	40.5371
Pigmy Woodpecker	117.388	40.5394
Pigmy Woodpecker	117.385	40.543
Pigmy Woodpecker	117.397	40.5502
Pigmy Woodpecker	117.402	40.5503
Pigmy Woodpecker	117.403	40.5484
Pigmy Woodpecker	117.408	40.5472
Spotted Nutcracker	117.49	40.5518
Spotted Nutcracker	117.489	40.552
Spotted Nutcracker	117.48	40.555
Spotted Nutcracker	117.481	40.554
Spotted Nutcracker	117.475	40.5592
Spotted Nutcracker	117.453	40.5942
Spotted Nutcracker	117.473	40.5825
Spotted Nutcracker	117.467	40.5757
Spotted Nutcracker	117.461	40.5694
Spotted Nutcracker	117.454	40.5795
Spotted Nutcracker	117.474	40.5721
Spotted Nutcracker	117.477	40.5759
Spotted Nutcracker	117.478	40.5785
Spotted Nutcracker	117.479	40.5827
Spotted Nutcracker	117.385	40.5393
Spotted Nutcracker	117.511	40.6258
Spotted Nutcracker	117.51	40.6223
Spotted Nutcracker	117.516	40.6164
Spotted Nutcracker	117.513	40.6123
Spotted Nutcracker	117.511	40.6054
Spotted Nutcracker	117.479	40.5851
Spotted Nutcracker	117.479	40.5808
Spotted Nutcracker	117.48	40.5803
Spotted Nutcracker	117.475	40.5741
Spotted Nutcracker	117.461	40.5683
Spotted Nutcracker	117.467	40.5638
Spotted Nutcracker	117.413	40.5514
Spotted Nutcracker	117.409	40.5508
Spotted Nutcracker	117.408	40.5481
Spotted Nutcracker	117.404	40.5478
Spotted Nutcracker	117.388	40.5401
Spotted Nutcracker	117.385	40.5392
Common Magpie	117.499	40.5093
Common Magpie	117.5	40.511
Common Magpie	117.501	40.5138
Common Magpie	117.502	40.5178
Common Magpie	117.503	40.5242
Common Magpie	117.501	40.5268
Common Magpie	117.5	40.5314
Common Magpie	117.497	40.5368
Common Magpie	117.498	40.5408
Common Magpie	117.509	40.6264
Common Magpie	117.51	40.625
Common Magpie	117.504	40.6309
Common Magpie	117.502	40.6328
Common Magpie	117.389	40.549
Common Magpie	117.387	40.5461
Common Magpie	117.503	40.6307
Common Magpie	117.507	40.6284
Common Magpie	117.501	40.5164
Common Magpie	117.501	40.518
Common Magpie	117.501	40.5202
Common Magpie	117.499	40.5332
Common Magpie	117.498	40.5421
Common Magpie	117.495	40.5469
Common Magpie	117.49	40.5518
Common Magpie	117.49	40.5591
Common Magpie	117.387	40.5454
Common Magpie	117.384	40.5419
Common Magpie	117.374	40.5401
Common Magpie	117.379	40.5378
Hill Pigeon	117.496	40.5482
Hill Pigeon	117.463	40.5668
Hill Pigeon	117.498	40.5416
Hill Pigeon	117.498	40.5368
Hill Pigeon	117.497	40.5344
Hill Pigeon	117.5	40.5261
Hill Pigeon	117.474	40.5606
Hill Pigeon	117.499	40.5199
Hill Pigeon	117.507	40.5163
Hill Pigeon	117.488	40.5526
Hill Pigeon	117.477	40.5581
Hill Pigeon	117.49	40.5629
Hill Pigeon	117.495	40.5626
Hill Pigeon	117.496	40.5651
yanEurasian Red Squirrel	117.461	40.539
yanEurasian Red Squirrel	117.441	40.5694
yanEurasian Red Squirrel	117.493	40.58
yanEurasian Red Squirrel	117.507	40.6049
yanEurasian Red Squirrel	117.486	40.5739
yanEurasian Red Squirrel	117.468	40.5627
yanEurasian Red Squirrel	117.504	40.5669
yanEurasian Red Squirrel	117.459	40.5409
yanEurasian Red Squirrel	117.498	40.6032
yanEurasian Red Squirrel	117.429	40.588
yanEurasian Red Squirrel	117.516	40.6144
yanEurasian Red Squirrel	117.514	40.6091
yanEurasian Red Squirrel	117.511	40.6199
yanEurasian Red Squirrel	117.472	40.5699
yanEurasian Red Squirrel	117.475	40.5728
yanEurasian Red Squirrel	117.48	40.5787
yanEurasian Red Squirrel	117.48	40.5832
yanEurasian Red Squirrel	117.479	40.5848
yanEurasian Red Squirrel	117.48	40.5916
yanEurasian Red Squirrel	117.479	40.5909
yanEurasian Red Squirrel	117.475	40.5832
yanEurasian Red Squirrel	117.471	40.5806
yanEurasian Red Squirrel	117.465	40.577
yanEurasian Red Squirrel	117.455	40.5714
yanEurasian Red Squirrel	117.462	40.5685
yanEurasian Red Squirrel	117.468	40.5649
yanEurasian Red Squirrel	117.474	40.5654
yanEurasian Red Squirrel	117.482	40.5967
yanEurasian Red Squirrel	117.48	40.5973
yanEurasian Red Squirrel	117.476	40.5986
yanEurasian Red Squirrel	117.48	40.6005
yanEurasian Red Squirrel	117.479	40.5868
yanEurasian Red Squirrel	117.477	40.587
yanEurasian Red Squirrel	117.475	40.5874
yanEurasian Red Squirrel	117.459	40.6031
yanEurasian Red Squirrel	117.464	40.6105
yanEurasian Red Squirrel	117.461	40.6183
yanEurasian Red Squirrel	117.461	40.6267
yanEurasian Red Squirrel	117.445	40.5845
yanEurasian Red Squirrel	117.446	40.5615
yanEurasian Red Squirrel	117.423	40.5659
yanEurasian Red Squirrel	117.428	40.5426
yanEurasian Red Squirrel	117.43	40.5428
yanEurasian Red Squirrel	117.425	40.5406
yanEurasian Red Squirrel	117.39	40.5535
yanEurasian Red Squirrel	117.383	40.5556
yanEurasian Red Squirrel	117.437	40.558
yanEurasian Red Squirrel	117.46	40.544
yanEurasian Red Squirrel	117.521	40.5566
yanEurasian Red Squirrel	117.519	40.5524
yanEurasian Red Squirrel	117.506	40.5984
yanEurasian Red Squirrel	117.516	40.6013
yanEurasian Red Squirrel	117.43	40.5422
Wild Boar	117.461	40.539
Wild Boar	117.496	40.5655
Wild Boar	117.507	40.6049
Wild Boar	117.484	40.561
Wild Boar	117.476	40.5978
Wild Boar	117.475	40.5705
Wild Boar	117.454	40.5787
Wild Boar	117.504	40.5669
Wild Boar	117.464	40.6261
Wild Boar	117.46	40.6073
Wild Boar	117.495	40.5689
Wild Boar	117.503	40.5706
Wild Boar	117.491	40.5666
Wild Boar	117.476	40.5656
Wild Boar	117.484	40.5783
Wild Boar	117.486	40.58
Wild Boar	117.483	40.5644
Wild Boar	117.44	40.5998
Wild Boar	117.437	40.5944
Wild Boar	117.432	40.5909
Wild Boar	117.466	40.6128
Wild Boar	117.5	40.6006
Wild Boar	117.443	40.556
Wild Boar	117.434	40.5605
Wild Boar	117.432	40.5696
Wild Boar	117.438	40.5662
Wild Boar	117.437	40.5574
Wild Boar	117.444	40.5908
Wild Boar	117.504	40.6023
Wild Boar	117.493	40.6145
Wild Boar	117.483	40.6167
Wild Boar	117.543	40.5841
Wild Boar	117.553	40.5864
Wild Boar	117.537	40.5829
Wild Boar	117.532	40.5534
Wild Boar	117.528	40.5558
Wild Boar	117.527	40.5518
Wild Boar	117.427	40.5215
Wild Boar	117.429	40.5222
Wild Boar	117.431	40.5277
Wild Boar	117.347	40.5639
Wild Boar	117.35	40.5638
Wild Boar	117.353	40.5634
Marsh Tit	117.453	40.6293
Marsh Tit	117.462	40.6263
Marsh Tit	117.459	40.6268
Marsh Tit	117.457	40.6312
Marsh Tit	117.473	40.5607
Marsh Tit	117.475	40.5586
Marsh Tit	117.477	40.5563
Marsh Tit	117.484	40.5532
Marsh Tit	117.488	40.5519
Marsh Tit	117.491	40.5516
Marsh Tit	117.49	40.563
Marsh Tit	117.501	40.5269
Marsh Tit	117.503	40.5234
Marsh Tit	117.501	40.5205
Marsh Tit	117.443	40.5991
Marsh Tit	117.447	40.5961
Marsh Tit	117.437	40.5982
Marsh Tit	117.437	40.6002
Marsh Tit	117.435	40.6018
Marsh Tit	117.434	40.6019
Marsh Tit	117.435	40.596
Marsh Tit	117.434	40.5924
Marsh Tit	117.433	40.5902
Marsh Tit	117.434	40.5916
Marsh Tit	117.38	40.5383
Marsh Tit	117.381	40.537
Marsh Tit	117.382	40.5373
Marsh Tit	117.383	40.5389
Marsh Tit	117.384	40.5409
Marsh Tit	117.384	40.5421
Marsh Tit	117.385	40.5432
Marsh Tit	117.387	40.5464
Marsh Tit	117.39	40.5493
Marsh Tit	117.394	40.5496
Marsh Tit	117.396	40.5496
Marsh Tit	117.4	40.5494
Marsh Tit	117.403	40.5474
Marsh Tit	117.407	40.5453
Marsh Tit	117.409	40.5486
Marsh Tit	117.511	40.5268
Marsh Tit	117.511	40.5317
Marsh Tit	117.517	40.5294
Marsh Tit	117.447	40.587
Marsh Tit	117.45	40.5846
Marsh Tit	117.452	40.5803
Marsh Tit	117.393	40.552
Marsh Tit	117.397	40.5555
Marsh Tit	117.386	40.5583
Marsh Tit	117.4	40.5621
Marsh Tit	117.39	40.5646
Ring-necked PRaccoon-dogasant	117.458	40.6292
Ring-necked PRaccoon-dogasant	117.457	40.6285
Ring-necked PRaccoon-dogasant	117.48	40.5601
Ring-necked PRaccoon-dogasant	117.477	40.5623
Ring-necked PRaccoon-dogasant	117.498	40.5391
Ring-necked PRaccoon-dogasant	117.508	40.6276
Ring-necked PRaccoon-dogasant	117.503	40.6302
Ring-necked PRaccoon-dogasant	117.505	40.63
Ring-necked PRaccoon-dogasant	117.448	40.5956
Ring-necked PRaccoon-dogasant	117.463	40.5763
Ring-necked PRaccoon-dogasant	117.462	40.5938
Ring-necked PRaccoon-dogasant	117.481	40.5808
Ring-necked PRaccoon-dogasant	117.402	40.5492
Ring-necked PRaccoon-dogasant	117.409	40.5501
Ring-necked PRaccoon-dogasant	117.488	40.5883
Ring-necked PRaccoon-dogasant	117.476	40.5978
Ring-necked PRaccoon-dogasant	117.475	40.5705
Ring-necked PRaccoon-dogasant	117.502	40.5613
Ring-necked PRaccoon-dogasant	117.482	40.5954
Ring-necked PRaccoon-dogasant	117.442	40.5734
Ring-necked PRaccoon-dogasant	117.458	40.5713
Ring-necked PRaccoon-dogasant	117.475	40.5822
Ring-necked PRaccoon-dogasant	117.471	40.5789
Ring-necked PRaccoon-dogasant	117.513	40.614
Ring-necked PRaccoon-dogasant	117.478	40.6144
Ring-necked PRaccoon-dogasant	117.433	40.5681
Ring-necked PRaccoon-dogasant	117.421	40.5849
Ring-necked PRaccoon-dogasant	117.419	40.5902
Ring-necked PRaccoon-dogasant	117.382	40.5476
Ring-necked PRaccoon-dogasant	117.377	40.5531
Ring-necked PRaccoon-dogasant	117.423	40.5003
Ring-necked PRaccoon-dogasant	117.425	40.5026
Ring-necked PRaccoon-dogasant	117.429	40.5003
Ring-necked PRaccoon-dogasant	117.509	40.6098
Ring-necked PRaccoon-dogasant	117.43	40.5053
Ring-necked PRaccoon-dogasant	117.492	40.5364
Ring-necked PRaccoon-dogasant	117.507	40.5438
Ring-necked PRaccoon-dogasant	117.501	40.5528
Ring-necked PRaccoon-dogasant	117.508	40.6057
Ring-necked PRaccoon-dogasant	117.37	40.5585
Ring-necked PRaccoon-dogasant	117.366	40.5467
Hog Badger	117.438	40.5599
Hog Badger	117.441	40.5694
Hog Badger	117.496	40.5655
Hog Badger	117.488	40.5721
Hog Badger	117.448	40.5961
Hog Badger	117.446	40.5594
Hog Badger	117.493	40.58
Hog Badger	117.507	40.6049
Hog Badger	117.46	40.6073
Hog Badger	117.488	40.5883
Hog Badger	117.484	40.561
Hog Badger	117.453	40.557
Hog Badger	117.489	40.5913
Hog Badger	117.476	40.5978
Hog Badger	117.486	40.5739
Hog Badger	117.456	40.5947
Hog Badger	117.494	40.5711
Hog Badger	117.475	40.5705
Hog Badger	117.481	40.578
Hog Badger	117.484	40.5848
Hog Badger	117.482	40.5954
Hog Badger	117.442	40.5734
Hog Badger	117.473	40.5885
Hog Badger	117.44	40.5725
Hog Badger	117.438	40.5675
Hog Badger	117.458	40.5713
Hog Badger	117.475	40.5822
Hog Badger	117.471	40.5789
Hog Badger	117.462	40.5672
Hog Badger	117.454	40.5787
Hog Badger	117.459	40.5409
Hog Badger	117.504	40.5669
Hog Badger	117.464	40.6261
Hog Badger	117.472	40.6237
Hog Badger	117.458	40.6027
Hog Badger	117.474	40.6161
Hog Badger	117.429	40.588
Hog Badger	117.497	40.6174
Hog Badger	117.482	40.6166
Hog Badger	117.488	40.629
Hog Badger	117.444	40.6069
Hog Badger	117.445	40.5884
Hog Badger	117.441	40.5865
Hog Badger	117.553	40.5863
Hog Badger	117.548	40.5831
Hog Badger	117.547	40.5809
Hog Badger	117.563	40.5778
Hog Badger	117.317	40.5709
Hog Badger	117.312	40.5603
Hog Badger	117.304	40.5694
Hog Badger	117.336	40.5762
Hog Badger	117.36	40.5653
Hog Badger	117.42	40.5226
Hog Badger	117.424	40.5214
Hog Badger	117.421	40.5172
Hog Badger	117.456	40.5329
Spotted Dove	117.498	40.537
Spotted Dove	117.384	40.5429
Spotted Dove	117.387	40.5451
Spotted Dove	117.496	40.5474
Spotted Dove	117.496	40.5463
Spotted Dove	117.496	40.5459
Spotted Dove	117.496	40.5446
Spotted Dove	117.498	40.5415
Spotted Dove	117.498	40.5406
Spotted Dove	117.498	40.539
Spotted Dove	117.498	40.5346
Spotted Dove	117.501	40.5297
Spotted Dove	117.502	40.5178
Spotted Dove	117.4	40.5501
Spotted Dove	117.395	40.5505
Spotted Dove	117.39	40.5497
Spotted Dove	117.387	40.5411
Spotted Dove	117.374	40.5397
Spotted Dove	117.375	40.5389
Spotted Dove	117.377	40.5399
Spotted Dove	117.379	40.5393
Spotted Dove	117.382	40.5377
Spotted Dove	117.383	40.5413
Spotted Dove	117.384	40.543
Spotted Dove	117.387	40.5468
Spotted Dove	117.39	40.5495
Spotted Dove	117.395	40.5508
Spotted Dove	117.399	40.5489
Spotted Dove	117.408	40.5465
Spotted Dove	117.496	40.5468
Spotted Dove	117.498	40.544
Spotted Dove	117.498	40.5396
Spotted Dove	117.5	40.5328
Spotted Dove	117.502	40.5294
Spotted Dove	117.502	40.5239
Spotted Dove	117.501	40.5189
Spotted Dove	117.501	40.513
Vinous-throated Parrotbill	117.374	40.5405
Vinous-throated Parrotbill	117.379	40.5384
Vinous-throated Parrotbill	117.383	40.5378
Vinous-throated Parrotbill	117.388	40.5397
Vinous-throated Parrotbill	117.384	40.5415
Vinous-throated Parrotbill	117.386	40.5437
Vinous-throated Parrotbill	117.391	40.5492
Vinous-throated Parrotbill	117.501	40.5177
Vinous-throated Parrotbill	117.497	40.5398
Vinous-throated Parrotbill	117.489	40.552
Vinous-throated Parrotbill	117.51	40.6053
Vinous-throated Parrotbill	117.512	40.6116
Vinous-throated Parrotbill	117.511	40.6223
Vinous-throated Parrotbill	117.501	40.6328
Vinous-throated Parrotbill	117.5	40.6358
Vinous-throated Parrotbill	117.454	40.6318
Vinous-throated Parrotbill	117.456	40.6313
Vinous-throated Parrotbill	117.458	40.6282
Vinous-throated Parrotbill	117.461	40.6271
Vinous-throated Parrotbill	117.463	40.6218
Vinous-throated Parrotbill	117.452	40.5934
Vinous-throated Parrotbill	117.445	40.5987
Vinous-throated Parrotbill	117.439	40.5996
Vinous-throated Parrotbill	117.437	40.599
Vinous-throated Parrotbill	117.457	40.5944
White Wagtail	117.511	40.6223
White Wagtail	117.516	40.613
White Wagtail	117.51	40.6064
White Wagtail	117.495	40.5478
White Wagtail	117.503	40.5233
White Wagtail	117.501	40.5131
White Wagtail	117.501	40.5121
White Wagtail	117.479	40.5559
White Wagtail	117.476	40.5585
White Wagtail	117.472	40.5623
White Wagtail	117.45	40.595
White Wagtail	117.442	40.5985
White Wagtail	117.438	40.5992
White Wagtail	117.388	40.5394
White Wagtail	117.374	40.5402
White Wagtail	117.495	40.5387
Fork-tailed Swift	117.481	40.5977
Fork-tailed Swift	117.476	40.5985
Fork-tailed Swift	117.483	40.5942
Fork-tailed Swift	117.483	40.5917
Fork-tailed Swift	117.481	40.5919
Fork-tailed Swift	117.479	40.5901
Fork-tailed Swift	117.478	40.5927
Fork-tailed Swift	117.474	40.5919
Fork-tailed Swift	117.472	40.591
Fork-tailed Swift	117.467	40.5896
Fork-tailed Swift	117.46	40.5959
Fork-tailed Swift	117.461	40.6032
Fork-tailed Swift	117.463	40.6111
Fork-tailed Swift	117.461	40.6161
Fork-tailed Swift	117.478	40.5854
Fork-tailed Swift	117.481	40.5855
Daurian Redstart	117.459	40.6305
Daurian Redstart	117.458	40.6286
Daurian Redstart	117.46	40.6267
Daurian Redstart	117.463	40.6253
Daurian Redstart	117.49	40.5521
Daurian Redstart	117.487	40.5637
Daurian Redstart	117.487	40.564
Daurian Redstart	117.49	40.562
Daurian Redstart	117.49	40.5607
Daurian Redstart	117.489	40.5594
Daurian Redstart	117.491	40.5593
Daurian Redstart	117.492	40.559
Daurian Redstart	117.494	40.5596
Daurian Redstart	117.489	40.5602
Daurian Redstart	117.488	40.5596
Daurian Redstart	117.5	40.51
Daurian Redstart	117.499	40.5083
Daurian Redstart	117.502	40.519
Daurian Redstart	117.502	40.5228
Daurian Redstart	117.501	40.5307
Daurian Redstart	117.499	40.5329
Daurian Redstart	117.516	40.6137
Daurian Redstart	117.502	40.6322
Daurian Redstart	117.449	40.5948
Daurian Redstart	117.452	40.5941
Daurian Redstart	117.473	40.581
Daurian Redstart	117.471	40.5901
Daurian Redstart	117.466	40.5885
Daurian Redstart	117.466	40.5925
Daurian Redstart	117.459	40.5946
Daurian Redstart	117.481	40.5889
Daurian Redstart	117.48	40.5875
Daurian Redstart	117.48	40.578
Daurian Redstart	117.477	40.5764
Daurian Redstart	117.413	40.5516
Daurian Redstart	117.412	40.5512
Daurian Redstart	117.409	40.5504
Daurian Redstart	117.408	40.5481
Daurian Redstart	117.408	40.546
Daurian Redstart	117.403	40.5472
Daurian Redstart	117.399	40.5491
Daurian Redstart	117.397	40.5491
Daurian Redstart	117.394	40.5501
Daurian Redstart	117.39	40.549
Daurian Redstart	117.388	40.5472
Daurian Redstart	117.387	40.546
Daurian Redstart	117.386	40.5441
Daurian Redstart	117.384	40.5427
Daurian Redstart	117.384	40.542
Daurian Redstart	117.382	40.5397
Daurian Redstart	117.389	40.5401
Daurian Redstart	117.388	40.5396
Daurian Redstart	117.384	40.5391
Daurian Redstart	117.374	40.5402
Daurian Redstart	117.374	40.539
Daurian Redstart	117.376	40.5389
Daurian Redstart	117.377	40.5393
Daurian Redstart	117.378	40.5389
Daurian Redstart	117.382	40.5371
Daurian Redstart	117.386	40.5396
Blyth's Leaf Warbler	117.459	40.6302
Blyth's Leaf Warbler	117.462	40.6262
Blyth's Leaf Warbler	117.497	40.5657
Blyth's Leaf Warbler	117.496	40.5639
Blyth's Leaf Warbler	117.493	40.5592
Blyth's Leaf Warbler	117.49	40.5618
Blyth's Leaf Warbler	117.512	40.6194
Blyth's Leaf Warbler	117.464	40.6109
Blyth's Leaf Warbler	117.464	40.6117
Blyth's Leaf Warbler	117.438	40.5998
Blyth's Leaf Warbler	117.458	40.5946
Blyth's Leaf Warbler	117.458	40.5945
Blyth's Leaf Warbler	117.44	40.5998
Blyth's Leaf Warbler	117.435	40.6022
Blyth's Leaf Warbler	117.436	40.6018
Blyth's Leaf Warbler	117.437	40.5991
Blyth's Leaf Warbler	117.437	40.6009
Blyth's Leaf Warbler	117.471	40.5781
Blyth's Leaf Warbler	117.457	40.5968
Blyth's Leaf Warbler	117.474	40.5729
Blyth's Leaf Warbler	117.476	40.5758
Blyth's Leaf Warbler	117.478	40.5797
Blyth's Leaf Warbler	117.38	40.5384
Blyth's Leaf Warbler	117.376	40.5388
Blyth's Leaf Warbler	117.375	40.5383
Blyth's Leaf Warbler	117.385	40.5393
Blyth's Leaf Warbler	117.387	40.5398
Blyth's Leaf Warbler	117.384	40.5412
Blyth's Leaf Warbler	117.384	40.5417
Blyth's Leaf Warbler	117.387	40.5446
Blyth's Leaf Warbler	117.391	40.5493
Blyth's Leaf Warbler	117.394	40.5502
Blyth's Leaf Warbler	117.396	40.5494
Blyth's Leaf Warbler	117.401	40.5496
Blyth's Leaf Warbler	117.401	40.5499
Blyth's Leaf Warbler	117.407	40.5456
Blyth's Leaf Warbler	117.41	40.5505
Grey-sided Thrush	117.491	40.5614
Grey-sided Thrush	117.491	40.5591
Grey-sided Thrush	117.495	40.5605
Grey-sided Thrush	117.495	40.5648
Grey-sided Thrush	117.498	40.5689
Grey-sided Thrush	117.488	40.5638
Grey-sided Thrush	117.488	40.5604
Grey-sided Thrush	117.483	40.5541
Grey-sided Thrush	117.461	40.619
Grey-sided Thrush	117.464	40.6237
Grey-sided Thrush	117.457	40.6317
Grey-sided Thrush	117.454	40.6303
Grey-sided Thrush	117.505	40.6308
Grey-sided Thrush	117.48	40.5612
Grey-sided Thrush	117.475	40.5626
Grey-sided Thrush	117.462	40.6171
Grey-sided Thrush	117.501	40.628
Grey-sided Thrush	117.497	40.6229
Grey-sided Thrush	117.494	40.6207
Grey-sided Thrush	117.493	40.6162
Yellow-bellied Tit	117.463	40.626
Yellow-bellied Tit	117.462	40.6261
Yellow-bellied Tit	117.461	40.6264
Yellow-bellied Tit	117.458	40.6274
Yellow-bellied Tit	117.459	40.631
Yellow-bellied Tit	117.455	40.6303
Yellow-bellied Tit	117.452	40.6291
Yellow-bellied Tit	117.453	40.6309
Yellow-bellied Tit	117.453	40.6313
Yellow-bellied Tit	117.49	40.5513
Yellow-bellied Tit	117.487	40.5523
Yellow-bellied Tit	117.485	40.5531
Yellow-bellied Tit	117.477	40.5575
Yellow-bellied Tit	117.487	40.5636
Yellow-bellied Tit	117.488	40.5635
Yellow-bellied Tit	117.489	40.5635
Yellow-bellied Tit	117.49	40.5617
Yellow-bellied Tit	117.49	40.5612
Yellow-bellied Tit	117.49	40.5606
Yellow-bellied Tit	117.49	40.5594
Yellow-bellied Tit	117.492	40.5585
Yellow-bellied Tit	117.493	40.5593
Yellow-bellied Tit	117.496	40.5608
Yellow-bellied Tit	117.496	40.5633
Yellow-bellied Tit	117.497	40.566
Yellow-bellied Tit	117.498	40.5678
Yellow-bellied Tit	117.498	40.5662
Yellow-bellied Tit	117.496	40.5626
Yellow-bellied Tit	117.495	40.5603
Yellow-bellied Tit	117.495	40.5597
Yellow-bellied Tit	117.498	40.5676
Yellow-bellied Tit	117.498	40.5689
Yellow-bellied Tit	117.496	40.564
Yellow-bellied Tit	117.495	40.5594
Yellow-bellied Tit	117.491	40.5589
Yellow-bellied Tit	117.473	40.5666
Yellow-bellied Tit	117.474	40.5696
Yellow-bellied Tit	117.471	40.5687
Yellow-bellied Tit	117.476	40.5615
Yellow-bellied Tit	117.481	40.5613
Yellow-bellied Tit	117.485	40.5616
Yellow-bellied Tit	117.487	40.5608
Yellow-bellied Tit	117.488	40.5589
Yellow-bellied Tit	117.487	40.5589
Yellow-bellied Tit	117.488	40.5596
Yellow-bellied Tit	117.484	40.5621
Yellow-bellied Tit	117.476	40.5636
Yellow-bellied Tit	117.474	40.5634
Yellow-bellied Tit	117.471	40.5665
Yellow-bellied Tit	117.469	40.5665
Yellow-bellied Tit	117.472	40.5668
Yellow-bellied Tit	117.473	40.569
Yellow-bellied Tit	117.473	40.5685
Yellow-bellied Tit	117.496	40.5464
Yellow-bellied Tit	117.505	40.6038
Yellow-bellied Tit	117.513	40.6097
Yellow-bellied Tit	117.516	40.6165
Yellow-bellied Tit	117.51	40.6207
Yellow-bellied Tit	117.511	40.6222
Yellow-bellied Tit	117.511	40.6242
Yellow-bellied Tit	117.507	40.6275
Yellow-bellied Tit	117.511	40.6239
Yellow-bellied Tit	117.461	40.6195
Yellow-bellied Tit	117.46	40.6174
Yellow-bellied Tit	117.459	40.6187
Yellow-bellied Tit	117.461	40.6192
Yellow-bellied Tit	117.461	40.62
Yellow-bellied Tit	117.462	40.6141
Yellow-bellied Tit	117.463	40.613
Yellow-bellied Tit	117.446	40.5979
Yellow-bellied Tit	117.438	40.5997
Yellow-bellied Tit	117.44	40.6
Yellow-bellied Tit	117.443	40.599
Yellow-bellied Tit	117.444	40.5996
Yellow-bellied Tit	117.445	40.5988
Yellow-bellied Tit	117.446	40.5975
Yellow-bellied Tit	117.447	40.5968
Yellow-bellied Tit	117.45	40.5946
Yellow-bellied Tit	117.451	40.5944
Yellow-bellied Tit	117.436	40.5942
Yellow-bellied Tit	117.435	40.5926
Yellow-bellied Tit	117.434	40.5913
Yellow-bellied Tit	117.434	40.5893
Yellow-bellied Tit	117.433	40.5867
Yellow-bellied Tit	117.477	40.5844
Yellow-bellied Tit	117.466	40.564
Yellow-bellied Tit	117.46	40.57
Yellow-bellied Tit	117.483	40.5915
Yellow-bellied Tit	117.483	40.5936
Yellow-bellied Tit	117.474	40.5909
Yellow-bellied Tit	117.471	40.5894
Yellow-bellied Tit	117.479	40.5773
Yellow-bellied Tit	117.48	40.5797
Yellow-bellied Tit	117.48	40.5821
Yellow-bellied Tit	117.408	40.5476
Yellow-bellied Tit	117.408	40.5483
Yellow-bellied Tit	117.409	40.5493
Yellow-bellied Tit	117.411	40.551
Yellow-bellied Tit	117.413	40.5518
Yellow-bellied Tit	117.413	40.5514
Yellow-bellied Tit	117.401	40.5494
Yellow-bellied Tit	117.4	40.5493
Yellow-bellied Tit	117.398	40.5495
Yellow-bellied Tit	117.395	40.5504
Yellow-bellied Tit	117.393	40.5492
Yellow-bellied Tit	117.391	40.5493
Yellow-bellied Tit	117.39	40.5475
Yellow-bellied Tit	117.386	40.5445
Yellow-bellied Tit	117.385	40.543
Yellow-browed Warbler	117.452	40.6317
Yellow-browed Warbler	117.455	40.6303
Yellow-browed Warbler	117.458	40.6311
Yellow-browed Warbler	117.463	40.6254
Yellow-browed Warbler	117.49	40.552
Yellow-browed Warbler	117.486	40.5532
Yellow-browed Warbler	117.484	40.5537
Yellow-browed Warbler	117.48	40.5547
Yellow-browed Warbler	117.479	40.556
Yellow-browed Warbler	117.476	40.558
Yellow-browed Warbler	117.488	40.5632
Yellow-browed Warbler	117.489	40.5632
Yellow-browed Warbler	117.49	40.5595
Yellow-browed Warbler	117.495	40.5625
Yellow-browed Warbler	117.497	40.5652
Yellow-browed Warbler	117.487	40.5589
Yellow-browed Warbler	117.497	40.5375
Yellow-browed Warbler	117.515	40.6171
Yellow-browed Warbler	117.517	40.6146
Yellow-browed Warbler	117.439	40.6
Yellow-browed Warbler	117.44	40.6
Yellow-browed Warbler	117.442	40.5992
Yellow-browed Warbler	117.445	40.599
Yellow-browed Warbler	117.447	40.5969
Yellow-browed Warbler	117.449	40.5948
Yellow-browed Warbler	117.455	40.5935
Yellow-browed Warbler	117.473	40.5817
Yellow-browed Warbler	117.471	40.5785
Yellow-browed Warbler	117.465	40.5644
Pallas's Leaf Warbler	117.454	40.6338
Pallas's Leaf Warbler	117.453	40.6322
Pallas's Leaf Warbler	117.453	40.6302
Pallas's Leaf Warbler	117.456	40.6315
Pallas's Leaf Warbler	117.459	40.6298
Pallas's Leaf Warbler	117.46	40.6266
Pallas's Leaf Warbler	117.463	40.6255
Pallas's Leaf Warbler	117.483	40.5533
Pallas's Leaf Warbler	117.488	40.5636
Pallas's Leaf Warbler	117.489	40.5632
Pallas's Leaf Warbler	117.49	40.5625
Pallas's Leaf Warbler	117.496	40.5645
Pallas's Leaf Warbler	117.514	40.6179
Pallas's Leaf Warbler	117.51	40.6206
Pallas's Leaf Warbler	117.513	40.6182
Pallas's Leaf Warbler	117.433	40.588
Pallas's Leaf Warbler	117.435	40.595
Pallas's Leaf Warbler	117.435	40.5963
Pallas's Leaf Warbler	117.437	40.5981
Pallas's Leaf Warbler	117.437	40.6004
Pallas's Leaf Warbler	117.436	40.6014
Pallas's Leaf Warbler	117.478	40.5854
Pallas's Leaf Warbler	117.465	40.576
Grey Wagtail	117.473	40.5612
Grey Wagtail	117.502	40.5244
Grey Wagtail	117.501	40.5292
Grey Wagtail	117.498	40.5354
Grey Wagtail	117.403	40.5478
Grey Wagtail	117.397	40.5493
Grey Wagtail	117.394	40.5499
Grey Wagtail	117.39	40.5494
Grey Wagtail	117.497	40.5393
Grey Wagtail	117.501	40.5131
Grey Wagtail	117.499	40.5104
Grey Wagtail	117.484	40.5535
Grey Wagtail	117.48	40.5552
Grey Wagtail	117.475	40.5582
Grey Wagtail	117.473	40.5619
Grey Wagtail	117.449	40.5952
Grey Wagtail	117.443	40.5992
Grey Wagtail	117.441	40.5997
Grey Wagtail	117.439	40.6001
Grey Wagtail	117.437	40.6007
Grey Wagtail	117.435	40.6022
Grey Wagtail	117.434	40.603
Grey Wagtail	117.49	40.56
Grey Wagtail	117.507	40.5274
Grey Wagtail	117.496	40.5567
Grey Wagtail	117.457	40.5895
Grey Wagtail	117.457	40.585
Grey Wagtail	117.467	40.602
Grey Wagtail	117.47	40.6088
Grey Wagtail	117.44	40.5959
Grey Wagtail	117.441	40.5933
Grey Wagtail	117.445	40.5953
Grey Wagtail	117.395	40.553
Grey Wagtail	117.397	40.5545
Grey Wagtail	117.502	40.5563
Barn Swallow	117.498	40.5418
Barn Swallow	117.497	40.54
Barn Swallow	117.499	40.5336
Barn Swallow	117.501	40.5222
Barn Swallow	117.385	40.5431
Barn Swallow	117.39	40.5478
Barn Swallow	117.396	40.5492
Barn Swallow	117.411	40.5502
Barn Swallow	117.505	40.6285
Barn Swallow	117.516	40.6144
Barn Swallow	117.515	40.607
Barn Swallow	117.454	40.6309
Barn Swallow	117.456	40.6303
Barn Swallow	117.459	40.6313
Barn Swallow	117.456	40.627
Barn Swallow	117.513	40.6132
Barn Swallow	117.512	40.6157
Barn Swallow	117.509	40.612
Barn Swallow	117.501	40.5424
Barn Swallow	117.494	40.544
Barn Swallow	117.421	40.5575
Barn Swallow	117.418	40.5565
Barn Swallow	117.425	40.5622
Arctic Warbler	117.459	40.627
Arctic Warbler	117.469	40.5772
Arctic Warbler	117.471	40.5784
Arctic Warbler	117.393	40.5491
Arctic Warbler	117.396	40.5492
Arctic Warbler	117.455	40.6345
Arctic Warbler	117.453	40.6321
Arctic Warbler	117.452	40.6293
Arctic Warbler	117.453	40.6289
Arctic Warbler	117.456	40.6314
Arctic Warbler	117.459	40.6271
Arctic Warbler	117.462	40.6259
Arctic Warbler	117.384	40.5419
Arctic Warbler	117.386	40.5448
Arctic Warbler	117.388	40.5465
Arctic Warbler	117.39	40.5482
Arctic Warbler	117.392	40.5495
Arctic Warbler	117.394	40.5504
Arctic Warbler	117.376	40.5385
Arctic Warbler	117.378	40.539
Arctic Warbler	117.381	40.5366
Arctic Warbler	117.383	40.5377
Arctic Warbler	117.388	40.5396
Arctic Warbler	117.385	40.5432
Arctic Warbler	117.453	40.632
Arctic Warbler	117.453	40.63
Arctic Warbler	117.452	40.6282
Arctic Warbler	117.454	40.6296
Arctic Warbler	117.456	40.6315
Arctic Warbler	117.458	40.6314
Arctic Warbler	117.46	40.6264
Arctic Warbler	117.462	40.6261
Arctic Warbler	117.487	40.5614
Arctic Warbler	117.482	40.5614
Arctic Warbler	117.479	40.5608
Arctic Warbler	117.475	40.5648
Arctic Warbler	117.472	40.567
Arctic Warbler	117.472	40.5678
Arctic Warbler	117.471	40.5692
Arctic Warbler	117.473	40.5701
Arctic Warbler	117.479	40.5613
Red-rumped Swallow	117.495	40.5474
Red-rumped Swallow	117.496	40.5456
Red-rumped Swallow	117.498	40.5419
Red-rumped Swallow	117.502	40.5323
Red-rumped Swallow	117.502	40.5299
Red-rumped Swallow	117.5	40.5213
Red-rumped Swallow	117.384	40.5448
Red-rumped Swallow	117.389	40.5492
Red-rumped Swallow	117.394	40.5514
Red-rumped Swallow	117.401	40.5508
Red-rumped Swallow	117.408	40.5469
Red-rumped Swallow	117.386	40.5403
Red-rumped Swallow	117.508	40.6242
Red-rumped Swallow	117.51	40.6197
Red-rumped Swallow	117.43	40.6151
Red-rumped Swallow	117.432	40.6122
Red-rumped Swallow	117.406	40.5511
Red-rumped Swallow	117.499	40.5444
Red-rumped Swallow	117.433	40.6098
Alpine Accentor	117.467	40.5896
Alpine Accentor	117.472	40.5914
Alpine Accentor	117.479	40.5907
Alpine Accentor	117.478	40.5991
Alpine Accentor	117.479	40.5858
Alpine Accentor	117.475	40.5838
Alpine Accentor	117.47	40.5792
Alpine Accentor	117.467	40.5626
Alpine Accentor	117.463	40.5934
Alpine Accentor	117.479	40.5843
Alpine Accentor	117.463	40.6102
Asian Stubtail	117.458	40.6279
Asian Stubtail	117.497	40.5665
Asian Stubtail	117.489	40.5631
Asian Stubtail	117.495	40.5606
Asian Stubtail	117.496	40.5636
Asian Stubtail	117.458	40.6087
Asian Stubtail	117.459	40.6124
Asian Stubtail	117.459	40.6098
Asian Stubtail	117.464	40.6109
Asian Stubtail	117.462	40.6139
Asian Stubtail	117.459	40.6166
Asian Stubtail	117.46	40.6185
Asian Stubtail	117.462	40.6208
Asian Stubtail	117.463	40.6228
Asian Stubtail	117.461	40.6266
Asian Stubtail	117.458	40.6278
Asian Stubtail	117.457	40.6314
Asian Stubtail	117.455	40.631
Asian Stubtail	117.453	40.6294
Asian Stubtail	117.452	40.6286
Asian Stubtail	117.454	40.6343
Asian Stubtail	117.453	40.6322
Asian Stubtail	117.453	40.6305
Asian Stubtail	117.451	40.6282
Asian Stubtail	117.454	40.629
Asian Stubtail	117.454	40.63
Asian Stubtail	117.455	40.6308
Asian Stubtail	117.456	40.6316
Asian Stubtail	117.457	40.6313
Asian Stubtail	117.458	40.6314
Asian Stubtail	117.458	40.6294
Asian Stubtail	117.459	40.6268
Asian Stubtail	117.461	40.6265
Asian Stubtail	117.487	40.5636
Asian Stubtail	117.489	40.5634
Asian Stubtail	117.49	40.5619
Asian Stubtail	117.494	40.5595
Asian Stubtail	117.495	40.5606
Asian Stubtail	117.495	40.5634
Asian Stubtail	117.496	40.5651
Asian Stubtail	117.498	40.5663
Asian Stubtail	117.49	40.5606
Asian Stubtail	117.488	40.5603
Asian Stubtail	117.488	40.5595
Asian Stubtail	117.486	40.5593
Asian Stubtail	117.486	40.5594
Asian Stubtail	117.487	40.5604
Asian Stubtail	117.487	40.5613
Asian Stubtail	117.486	40.5615
Asian Stubtail	117.484	40.5624
Large-billed Leaf Warbler	117.479	40.5837
Large-billed Leaf Warbler	117.47	40.5777
Large-billed Leaf Warbler	117.485	40.5904
Large-billed Leaf Warbler	117.482	40.58
Large-billed Leaf Warbler	117.472	40.5715
Large-billed Leaf Warbler	117.475	40.5659
Large-billed Leaf Warbler	117.458	40.5707
Large-billed Leaf Warbler	117.475	40.5923
Large-billed Leaf Warbler	117.463	40.5933
Large-billed Leaf Warbler	117.461	40.6028
Large-billed Leaf Warbler	117.451	40.5766
Large-billed Leaf Warbler	117.48	40.5905
Large-billed Leaf Warbler	117.457	40.5992
Large-billed Leaf Warbler	117.481	40.5622
Large-billed Leaf Warbler	117.489	40.5608
Asian House Martin	117.461	40.5937
Asian House Martin	117.479	40.5995
Asian House Martin	117.48	40.5976
Asian House Martin	117.485	40.5937
Asian House Martin	117.486	40.5921
Asian House Martin	117.485	40.5912
Asian House Martin	117.484	40.5916
Asian House Martin	117.48	40.5906
Asian House Martin	117.478	40.5906
Asian House Martin	117.477	40.5926
Asian House Martin	117.472	40.5907
Asian House Martin	117.471	40.5895
Asian House Martin	117.481	40.5978
Asian House Martin	117.477	40.599
Asian House Martin	117.476	40.5986
Asian House Martin	117.485	40.5919
Asian House Martin	117.482	40.593
Asian House Martin	117.481	40.5919
Asian House Martin	117.48	40.5904
Asian House Martin	117.479	40.5892
Asian House Martin	117.479	40.5896
Asian House Martin	117.478	40.5912
Asian House Martin	117.479	40.5916
Asian House Martin	117.475	40.5922
Asian House Martin	117.473	40.5919
Asian House Martin	117.473	40.591
Asian House Martin	117.472	40.5906
Asian House Martin	117.472	40.589
Asian House Martin	117.467	40.5906
Asian House Martin	117.463	40.5927
Asian House Martin	117.46	40.5945
Asian House Martin	117.457	40.5988
Asian House Martin	117.461	40.6032
Oriental Cuckoo	117.497	40.5666
Oriental Cuckoo	117.498	40.5684
Oriental Cuckoo	117.495	40.5605
Oriental Cuckoo	117.487	40.5617
Oriental Cuckoo	117.48	40.5626
Oriental Cuckoo	117.473	40.5626
Oriental Cuckoo	117.512	40.622
Oriental Cuckoo	117.515	40.6113
Oriental Cuckoo	117.457	40.6318
Oriental Cuckoo	117.46	40.6273
Blue Whistling Thrush	117.456	40.5946
Blue Whistling Thrush	117.45	40.595
Blue Whistling Thrush	117.445	40.5985
Blue Whistling Thrush	117.44	40.5997
Blue Whistling Thrush	117.437	40.5982
Blue Whistling Thrush	117.436	40.5927
Blue Whistling Thrush	117.434	40.5882
Blue Whistling Thrush	117.436	40.6016
Blue Whistling Thrush	117.462	40.6113
Blue Whistling Thrush	117.461	40.6161
Blue Whistling Thrush	117.461	40.6192
Blue Whistling Thrush	117.463	40.6217
Blue Whistling Thrush	117.462	40.5926
Blue Whistling Thrush	117.466	40.5889
Blue Whistling Thrush	117.473	40.5911
Dusky Thrush	117.505	40.6296
Dusky Thrush	117.508	40.6273
Dusky Thrush	117.512	40.6258
Dusky Thrush	117.511	40.6224
Dusky Thrush	117.511	40.6192
Dusky Thrush	117.519	40.6163
Dusky Thrush	117.515	40.6122
Dusky Thrush	117.511	40.6106
Dusky Thrush	117.515	40.6081
Dusky Thrush	117.514	40.6067
Dusky Thrush	117.51	40.606
Dusky Thrush	117.507	40.6051
Dusky Thrush	117.503	40.6036
Dusky Thrush	117.501	40.6017
Dusky Thrush	117.459	40.6314
Dusky Thrush	117.459	40.6275
Dusky Thrush	117.461	40.6194
Dusky Thrush	117.458	40.6104
Dusky Thrush	117.496	40.5642
Dusky Thrush	117.518	40.6042
Dusky Thrush	117.514	40.597
Dusky Thrush	117.503	40.609
Dusky Thrush	117.456	40.6261
Dusky Thrush	117.458	40.6194
Dusky Thrush	117.457	40.6084
Dusky Thrush	117.499	40.5652
Dusky Thrush	117.5	40.568
Dusky Thrush	117.495	40.5675
Dusky Thrush	117.459	40.6022
Dusky Thrush	117.507	40.6158
Dusky Thrush	117.46	40.5958
Dusky Thrush	117.495	40.5593
Dusky Thrush	117.493	40.5612
Dusky Thrush	117.512	40.5918
Dusky Thrush	117.455	40.6051
Rough-legged Buzzard	117.465	40.5752
Rough-legged Buzzard	117.476	40.5832
Rough-legged Buzzard	117.474	40.5817
Rough-legged Buzzard	117.472	40.5805
Rough-legged Buzzard	117.469	40.5768
[truncated: 143 more rows]
